# Supplementary material for: Evidence for Natural Products as Alternative Wound-Healing Therapies
Source: Biomolecules. 2023 Feb 27;13(3):444. doi: 10.3390/biom13030444 (PMC10046143; doi:10.3390/biom13030444)
Supplement: Supplementary file 1 [file biomolecules-13-00444-s001.zip]

Archive with 1 entries (1 files):
- biomolecules-2039269-supplementary.pdf
